# Supplementary material for: Definition of giant inguinoscrotal hernias in infants and evaluation of reliable surgical approach in a single-center study
Source: Ann Med Surg (Lond). 2019 Jul 9;45:127–9. doi: 10.1016/j.amsu.2019.07.002 (PMC6717749; doi:10.1016/j.amsu.2019.07.002)
Supplement: Multimedia component 1 [file mmc1.xml]

<?xml version="1.0" encoding="utf-8" standalone="no"?>
<data>
  <datasets>
    <author>drtolgakafadar@hotmail.com</author>
    <type>0</type>
    <dataset>
      <value>4</value>
      <reason>Data will be made available on request</reason>
      <comments />
    </dataset>
  </datasets>
</data>
